# Supplementary material for: Traditional Gender Role Attitudes and Job-Hunting in Relation to Well-Being: A Cross-Sectional Study of Japanese Women in Emerging Adulthood
Source: Int J Environ Res Public Health. 2025 Sep 4;22(9):1385. doi: 10.3390/ijerph22091385 (PMC12469634; doi:10.3390/ijerph22091385)
Supplement: Supplementary file 1 [file ijerph-22-01385-s001.zip]

Archive with 1 entries (1 files):
- ijerph-3759267-supplementary.pdf
